# Supplementary material for: A Cross-Sectional Study on Protein Substitutes for Paediatric Phenylketonuria Diet: Time to Pay Attention
Source: Nutrients. 2025 May 23;17(11):1767. doi: 10.3390/nu17111767 (PMC12157769; doi:10.3390/nu17111767)
Supplement: Supplementary file 1 [file nutrients-17-01767-s001.zip]

Archive with 1 entries (1 files):
- nutrients-3622681-supplementary.pdf
